# Supplementary material for: Two Consecutive Prolines in the Fusion Peptide of Murine β-Coronavirus Spike Protein Predominantly Determine Fusogenicity and May Be Essential but Not Sufficient to Cause Demyelination
Source: Viruses. 2022 Apr 17;14(4):834. doi: 10.3390/v14040834 (PMC9031231; doi:10.3390/v14040834)
Supplement: Supplementary file 1 [file viruses-14-00834-s001.zip]

Archive with 1 entries (1 files):
- viruses-1663848-supplementary.pdf
